# Supplementary material for: Fungal dysbiosis facilitates inflammatory bowel disease by enhancing CD4+ T cell glutaminolysis
Source: Front Cell Infect Microbiol. 2023 Apr 14;13:1140757. doi: 10.3389/fcimb.2023.1140757 (PMC10140311; doi:10.3389/fcimb.2023.1140757)
Supplement: Supplementary file 2 [file Table_1.xlsx]

## Sheet: 1A
HC	CD	UC
1.1	1.3	1.4
1.1	1.33	1.3
0.9	1.43	1.2
0.85	1.4	1.23
0.95	1.3	1.43

## Sheet: 1B
Stable	actived
1.1	1.5
1.01	1.63
0.9	1.73
0.89	1.5
0.95	1.6

## Sheet: 1C
Stable	actived
1.04	1.5
1	1.63
0.96	1.73
0.89	1.75
0.96	1.8

## Sheet: 1D
Vehicle	DSS
0.621054	1.83935
1.27425	2.23904
0.768607	3.74471
0.720214	2.12944
0.605058	2.23522
0.984193	1.27816
1.18107	2.3973
0.920372	1.34027
1.52546	2.18148
1.39973	3.75609

## Sheet: 1E
Vehicle	TNBS
0.901098	2.21741
0.49983	1.53255
1.73732	2.85207
1.41363	1.20288
1.0291	1.34472
0.428027	1.81614
1.07291	1.68246
0.51698	1.59154
1.07859	3.6701
1.32251	1.51478

## Sheet: 1F
Vehicle	IL10 KO
1.08084	1.86504
0.269238	4.89461
0.809872	3.26365
2.66412	3.68671
0.507842	1.09896
1.02302	3.91043
1.25407	1.95176
0.658641	1.62427
0.57472	3.42632
1.15764	2.84189

## Sheet: 1G
vehicle	TNBS
5	7
4.9	7.3
5.2	6.8
5.7	6.7
4.9	7.2
HC	IBD
2	9
3	8
1	12
1	15
3	12
