# Supplementary material for: Fungal dysbiosis facilitates inflammatory bowel disease by enhancing CD4+ T cell glutaminolysis
Source: Front Cell Infect Microbiol. 2023 Apr 14;13:1140757. doi: 10.3389/fcimb.2023.1140757 (PMC10140311; doi:10.3389/fcimb.2023.1140757)
Supplement: Supplementary file 3 [file Table_2.xlsx]

## Sheet: 2A
days	vehicle			TB
0	100			100
1	100			100
2	100			100
3	101			102
4	105			106
5	96			99
6	93			97
7	91			95
8	85			93
9	78			90

## Sheet: 2B
	Control		TB
1	0	0	0	0
2	0	0	0	0
3	1	1.1	0	0.9
4	2	2	0	1.5
5	3	3	1	1.5
6	4	5	2	1
7	7	8	3	2
8	10	11	3	4
9	12	13	5	7

## Sheet: 2D
Vehicle	DSS
0.621054	1.83935
1.27425	2.23904
0.768607	3.74471
0.720214	2.12944
0.605058	2.23522
0.984193	1.27816
1.18107	2.3973
0.920372	1.34027
1.52546	2.18148
1.39973	3.75609

## Sheet: 2E
					immune cell inflitration
10	8				30	18
10	7				40	17
11	6				31	16
9	7				29	17
11	6				41	21.6
