# Supplementary material for: Fungal dysbiosis facilitates inflammatory bowel disease by enhancing CD4+ T cell glutaminolysis
Source: Front Cell Infect Microbiol. 2023 Apr 14;13:1140757. doi: 10.3389/fcimb.2023.1140757 (PMC10140311; doi:10.3389/fcimb.2023.1140757)
Supplement: Supplementary file 4 [file Table_3.xlsx]

## Sheet: 3A
	Vehicle			FUNGI
HC	1	1.05	0.95	1.5	1.6	1.7
CD	5	5.5	5.1	8.5	9	8
UC	4.5	4.2	4	7	7.2	7

## Sheet: 3B
	Vehicle			FUNGI 1			FUNGI 10
HC	0.9	1.05	0.95	1.8	1.9	1.9	3.3	3.4	2.3
CD	3	3.5	3.1	6.5	7	6	12	14	12
UC	2.5	2.2	3	5	5.2	6.5	9	11	12

## Sheet: 3D
HC	1	1.05	0.95	1.5	1.5	1.4	1.8	1.7	1.8
CD	2	1.5	2.1	3.5	3	3	5	5	5.5
UC	1.5	2	1.8	2.5	2.2	2.7	4	4.2	4

## Sheet: 3E
HC	1	1.05	0.95	1.3	1.3	1.4	1.7	1.7	1.7
CD	1.8	1.5	1.6	2.5	2	2	3.5	3.5	2.95
UC	1.5	1.6	1.8	2.5	2.2	2.2	3	3.2	3

## Sheet: 3F
HC	1	1.05	0.95	1.1	1.1	0.8	1	1.05	0.95
CD	1	1.2	0.8	0.855	1.15	1	1	1.05	0.95
UC	0.9	0.9	1.2	0.95	0.95	0.99	0.89	0.98	0.9

## Sheet: 3G
HC	18	20	19	25	26	27	28	32	29
CD	40	35	38	45	43	41	55	56	58
UC	37	32	33	40	43	47	58	56	52

## Sheet: 3H
HC	15	16	17	23	26	23	25	24	25
CD	24	25	28	35	33	41	35	36	38
UC	27	22	27	30	33	37	35	36	32

## Sheet: 3I
HC	1.5	1.6	1.27	2.3	3.6	3.3	4.5	4.4	4.5
CD	2	2.5	2.8	4.5	4.3	4.1	6.1	5.6	5.5
UC	2.7	2.2	2	4.2	4.3	3.7	6.2	6	5.2
