# Supplementary material for: Fungal dysbiosis facilitates inflammatory bowel disease by enhancing CD4+ T cell glutaminolysis
Source: Front Cell Infect Microbiol. 2023 Apr 14;13:1140757. doi: 10.3389/fcimb.2023.1140757 (PMC10140311; doi:10.3389/fcimb.2023.1140757)
Supplement: Supplementary file 5 [file Table_4.xlsx]

## Sheet: 4A
1.41476	75.4751	69.7217	67.4396	69.7836	62.3335	66.1016
7.9858	71.8449	69.8303	74.3374	63.4509	56.3094	63.8498
14.5704	70.8908	77.2484	71.1457	63.8533	62.1372	61.9536
21.2321	23.5281	22.8983	15.5003	16.3722	16.5298	15.6985
27.8215	22.5818	23.5342	23.2111	15.5507	16.109	13.4986
34.3998	22.533	22.4739	23.1564	14.995	14.8422	12.8665
41.0731	80.5204	83.5646	87.8358	68.4978	70.7818	72.2628
47.655	85.6537	81.6753	86.0126	75.4535	67.6768	74.2945
54.2414	87.9398	81.9644	80.2159	74.4062	73.7807	70.2321
60.6962	25.147	25.5985	31.615	18.9362	20.902	20.46
67.2792	30.0989	27.1974	24.8468	20.806	20.9531	19.7011
73.8806	25.8867	23.9344	21.758	19.6331	19.9714	18.6422

## Sheet: 4B
1.41476	85.4751	89.7217	87.4396	78.8273	69.8123	68.727
7.9858	89.8061	87.2879	92.9217	70.2172	77.3272	69.4235
14.5704	88.6135	96.5605	88.9322	71.776	76.4257	70.7899
21.2321	29.4101	28.6229	19.3754	19.6532	19.661	21.2415
27.8215	28.2273	29.4177	29.0138	18.451	15.0796	17.5928
34.3998	28.1662	28.0923	28.9456	17.4717	14.7375	16.7569
41.0731	100.651	104.456	109.795	70.7003	79.8664	76.9502
47.655	107.067	102.094	107.516	73.8344	78.5943	85.3691
54.2414	109.925	102.456	100.27	72.9312	76.1554	85.7262
60.6962	31.4338	31.9982	39.5187	23.1964	29.4429	25.739
67.2792	37.6236	33.9967	31.0586	27.6589	24.6425	24.3281
73.8806	32.3583	29.918	27.1975	26.2606	24.0817	22.9969

## Sheet: 4C
Vehicle			FUNGI 10
15	16	17	43	46	53
14	15	12	15	18	16
150	160	127	230	180	220
145	125	98	150	140	125
155	142	127	270	330	310
1.5	1.6	1.27	2.3	2.6	3.3
1.2	1.5	1.28	1.5	1.6	1.8
1.7	1.5	1.8	4.2	4.3	4.7

## Sheet: 4D
15	16	17	57	46	53
14	15	20	18	18	16
17	20	21	18	19	17
150	160	127	200	210	220
145	125	98	130	140	125
135	132	127	137	133	131
1.5	1.6	1.27	3.3	2.6	3.3
1.2	1.5	1.28	1.5	1.6	1.3
1.7	1.5	1.8	1.2	1.3	1.7

## Sheet: 4E
	1	2	3	4	5	6
gls	0.948448	0.912565	0.880625	1.37893	1.39735	1.32272
gls2	1.01249	0.916115	0.992955	1.95784	1.97818	1.93497
glul	1.03756	0.93271	1.07177	1.2328	1.2118	1.22593

## Sheet: 4F
gls	0.722015	1.0019	1.08726	1.18567	1.12397	0.946746	1.12904	1.00705	1.17487	1.10122	1.079	1.05992	1.18239	1.15861	1.07127
gls2	1.01654	0.956741	1.02814	1.02265	1.09255	1.64016	1.78673	1.82609	1.79513	1.99287	2.15725	2.04204	2.11837	2.04104	2.09429
glul	1.03055	1.06369	1.02871	1.02829	0.966191	1.03647	1.10366	1.11026	1.08102	1.05936	1.0952	1.06553	1.09202	1.05393	1.13918
