# Supplementary material for: Fungal dysbiosis facilitates inflammatory bowel disease by enhancing CD4+ T cell glutaminolysis
Source: Front Cell Infect Microbiol. 2023 Apr 14;13:1140757. doi: 10.3389/fcimb.2023.1140757 (PMC10140311; doi:10.3389/fcimb.2023.1140757)
Supplement: Supplementary file 6 [file Table_5.xlsx]

## Sheet: 5A
mincle	dectin 1	dectin 2	dectin 3
1.07818	3.52888	0.934969	3.07108
1.0118	3.9752	1.02593	2.97839
1.02975	3.83746	1.23713	2.80958

## Sheet: 5B
vehicle	C. albicans	TDM	Curdlan	mannans
1.07818	2.93497	1.27108	2.52888	0.972888
1.0118	3.02593	0.978389	2.9752	1.19752
1.02975	3.23713	1.30958	2.83746	1.18375

## Sheet: 5C
vehicle	siNC	sidectin-1	si-dectin 3
1.00156	2.0802	1.05605	2.07609
1.02853	2.055	1.06343	1.94606
1.03813	2.14068	1.05425	1.8896

## Sheet: 5D
Time (minutes)	C.alb+TDM			C.alb+mannans			C.alb+Curdlan			vehicle			C.alb
1.41476	65.4751	69.7217	67.4396	69.7836	62.3335	66.1016	61.7112	56.845	52.8705	63.7312	64.3867	61.6988	65.4751	69.7217	67.4396
7.9858	61.8449	69.8303	74.3374	63.4509	56.3094	63.8498	70.336	63.8047	62.46	64.7133	65.3806	63.3543	61.8449	69.8303	74.3374
14.5704	70.8908	77.2484	71.1457	63.8533	62.1372	61.9536	65.0822	65.0687	63.9269	65.8719	73.5774	70.2726	70.8908	67.2484	71.1457
21.2321	23.5281	22.8983	15.5003	26.3722	16.5298	15.6985	18.8312	15.4365	20.2045	18.948	16.6527	23.8981	23.5281	22.8983	15.5003
27.8215	32.5818	23.5342	23.2111	25.5507	16.109	13.4986	22.2382	24.571	24.1168	25.0055	21.6548	19.459	22.5818	23.5342	23.2111
34.3998	32.533	22.4739	23.1564	24.995	14.8422	12.8665	26.4819	26.4036	25.0145	25.6349	19.2331	21.5574	22.533	22.4739	23.1564
41.0731	80.5204	83.5646	77.8358	68.4978	79.7818	72.2628	63.6991	63.8773	64.965	64.956	69.938	64.7761	70.5204	73.5646	77.8358
47.655	85.6537	81.6753	76.0126	75.4535	67.6768	74.2945	65.01	61.6108	64.2823	65.8327	65.6212	69.1938	75.6537	71.6753	76.0126
54.2414	77.9398	81.9644	80.2159	74.4062	73.7807	79.2321	68.3131	66.1372	62.1262	68.7638	67.5222	71.7094	77.9398	71.9644	80.2159
60.6962	25.147	25.5985	31.615	18.9362	20.902	20.46	19.2619	16.151	19.7385	20.3498	26.8516	26.041	25.147	25.5985	31.615
67.2792	30.0989	27.1974	24.8468	20.806	20.9531	19.7011	24.9965	22.0871	19.3917	22.2581	22.0114	22.9865	30.0989	27.1974	24.8468
73.8806	25.8867	23.9344	21.758	19.6331	19.9714	18.6422	20.6683	25.6531	24.0786	24.1484	25.3172	21.9448	25.8867	23.9344	21.758

## Sheet: 5E
Time (minutes)	Vehicle			C.alb+NC			C.alb+si dectin-1			C.alb+si dectin-3
1.41476	15.0616	16.804	19.2514	19.6514	16.8299	16.632	15.5392	18.0715	14.477	19.6514	16.8299	14.477
7.9858	17.8956	14.0938	14.6064	20.4888	18.3885	17.8644	17.6686	12.2469	15.2248	20.4888	18.3885	15.2248
14.5704	17.187	15.9544	15.9447	21.5892	20.5561	15.3526	18.0644	18.6156	13.1967	21.5892	20.5561	13.1967
21.2321	53.0473	53.4333	45.6493	58.1335	62.7599	56.1614	46.0404	48.0855	44.8731	58.1335	62.7599	44.8731
27.8215	50.2414	52.25	43.4571	58.5626	62.375	58.4548	44.7586	45.4237	47.2048	58.5626	62.375	47.2048
34.3998	47.2464	49.3078	49.6829	63.6327	56.3933	60.0207	49.6754	44.7697	44.498	63.6327	56.3933	44.498
41.0731	84.7874	83.5932	81.6565	99.2304	101.064	95.787	79.6903	83.9758	89.443	99.2304	101.064	91.443
47.655	86.2521	81.6418	83.6247	91.3021	98.0015	94.3816	85.8638	78.9297	89.872	91.3021	98.0015	80.872
54.2414	80.1935	84.9107	85.4277	96.9922	97.8224	102.829	84.0148	84.958	89.0827	96.9922	97.8224	80.0827
60.6962	13.2328	22.8692	8.53029	17.7604	13.4473	10.2219	21.1863	16.3106	22.1248	17.7604	13.4473	22.1248
67.2792	17.7323	21.2496	11.1907	17.9925	17.0079	15.0746	18.7669	19.5262	19.6595	17.9925	17.0079	19.6595
73.8806	16.4631	18.0793	10.0527	16.1388	15.5036	13.6743	16.7379	17.9039	17.1492	16.1388	15.5036	17.1492

## Sheet: 5F
vehicle	Curdlan	Curdlan+ fostamatinib	Curdlan+ entospletinib
1.00782	2.82888	0.934969	1.07108
1.0118	2.9752	1.02593	0.978389
1.00297	2.83746	1.23713	1.18096

## Sheet: 5G
vehicle	Curdlan	Curdlan+NFKB	Curdlan+jnk	Curdlan+erk	Curdlan+p38
1.00782	2.82888	0.934969	3.07108	2.97108	2.87108
1.0118	2.9752	1.02593	2.97839	2.97839	2.87839
1.00297	2.83746	1.23713	3.18096	2.80958	2.80958

## Sheet: 5H
Input	IgG	P65
1	0.05	0.33
1.05	0.04	0.38
0.95	0.07	0.37
